# Supplementary material for: Computational Modelling of Cerebral Blood Flow Rate at Different Stages of Moyamoya Disease in Adults and Children
Source: Bioengineering (Basel). 2023 Jan 6;10(1):77. doi: 10.3390/bioengineering10010077 (PMC9854682; doi:10.3390/bioengineering10010077)
Supplement: Supplementary file 1 [file bioengineering-10-00077-s001.zip]

Archive with 1 entries (1 files):
- bioengineering-2062710-supplementary.pdf
